# Supplementary material for: BMP2 and BMP7 cooperate with H3.3K27M to promote quiescence and invasiveness in pediatric diffuse midline gliomas
Source: eLife. 2024 Oct 7;12:RP91313. doi: 10.7554/eLife.91313 (PMC11458179; doi:10.7554/eLife.91313)
Supplement: Figure 3—figure supplement 1—source data 1. [file elife-91313-fig3-figsupp1-data1.zip]

Archive with 2 entries (1 files):
- Figure 3 - figure supplement 1 - source data 1. Uncropped and labelled gels for Figure S3B/
- Figure 3 - figure supplement 1 - source data 1. Uncropped and labelled gels for Figure S3B/Figure 3 - figure supplement 1 - source data 1.pdf
